# Supplementary material for: Preliminary results of identification and quantification of paclitaxel and its metabolites in human meconium from newborns with gestational chemotherapeutic exposure
Source: PLoS One. 2019 Feb 20;14(2):e0211821. doi: 10.1371/journal.pone.0211821 (PMC6382153; doi:10.1371/journal.pone.0211821)
Supplement: S1 Dataset — (XLSX) [file pone.0211821.s001.xlsx]

## Sheet: Sheet1
Days Chemo until Delivery	Pac (pg/mg)	3-OH-Pac (pg/mg)	6-OH-Pac (pg/mg)
49	0	52.1	52.8
	537.2	231.4	213.6
10	313.1	70.7	76.8
21	239.2	84.2	103.4
40	446.3	100	136.3
	431.2	97.5	106.4
23	865.2	117	131.8
3	367.5	88.9	86.8
